# Supplementary material for: Genomic characterization of vancomycin-resistant enterococci in Norwegian poultry
Source: PLoS One. 2025 Jun 4;20(6):e0324789. doi: 10.1371/journal.pone.0324789 (PMC12136351; doi:10.1371/journal.pone.0324789)
Supplement: S1 Table — The median N50 value of the short-read assemblies was 41.15 kbp with a range from 29.4 to 386.3, and median genome size was 2.5 Mbp with a range from 2.5 to 3.1. The median N50 value of the hybrid assemblies was 2.47 Mbp with a range from 2.41 to 2.59, and the median number of contigs was 4.5 with a range from 2 to 11. The sum was of zero indicates that all assemblies were complete. (XLSX) [file pone.0324789.s001.xlsx]

## Sheet: Sheet1
Isolate ID	Stats and results from short or long read assemblies											Stats from long or hybrid assemblies			Phenotypic resistance*****												Genotypic resistance	Species	Host	Sampling
	Genome		Plasmids								Chromosome	Genome			MIC values												PCR
	N50 (kbp)	Size (Mbp)	Cluster ID	MASH neighbor	MASH distance	Contigs	Size (kpb)	ARGs	Replication proteins	Mobility proteins	ARGs	Contigs	Sum gaps	N50 (bp)	Vancomycin	Narasin	Kanamycin	Tetracycline	Linezolid	Bacitracin	Virginiamycin	Erytromycin	Ampicillin	Gentamicin	Streptomycin	Chloramphenicol
2002-140	42.9	2.6	pNB2354_1-like			16	98384		RepA_N	MOBP MPF_T	msr(C), aac(6')-Ii, pbp5R****																ND	E. faecium	Chicken	Fecal
			pVEF-like	pVEF4_A (MG674582)	0.00205363	4	39182	vanHAX, narAB	PriCT_1
			AB173			1	7205		-
			AH188			1	2793		-
2002-180	29.4	2.6	pVEF-like	pVEF4_A (MG674582)	0.000956583	5	40467	vanHAX, narAB	PriCT_1		msr(C), aac(6')-Ii, pbp5R																ND	E. faecium	Chicken	Fecal
			pNB2354_1-like			20	106857		RepA_N	MOBP MPF_T
2002-222	356.9	3.1	pVEF-like	pVEF1 (NC_008768)	0.025894	2	49174	vanHAX, narAB*	PriCT_1,PriCT_1		aac(6')-Iid, erm(B)																ND	E. hirae	Chicken	Fecal
2002-343	39.8	2.6	pNB2354_1-like			19	124394		RepA_N	MOBP MPF_T	msr(C), aac(6')-Ii																ND	E. faecium	Chicken	Fecal
			pVEF-like	pVEF4_A (MG674582)	0.00113443	7	40709	vanHAX, narAB	PriCT_1
2002-461	40.0	2.6	pNB2354_1-like			2	47045		RepA_N	MOBP MPF_T	msr(C), aac(6')-Ii, pbp5R																ND	E. faecium	Chicken	Fecal
			pVEF-like	pVEF1 (NC_008768)	0.000336872	3	37648	vanHAX, narAB	PriCT_1,PriCT_1
			AC727			15	82919		-
			AB173			4	11706		-
			AH188			1	2795		-
2002-462	44.2	2.6	pNB2354_1-like			10	80327		RepA_N	MOBP MPF_T	msr(C), aac(6')-Ii, pbp5R																ND	E. faecium	Chicken	Fecal
			AC727			6	46954		-
			pVEF-like	pVEF4_A (MG674582)	0.00518381	7	35790	vanHAX, narAB	PriCT_1
			AB173			2	8883		-
			AH188			1	2795		-
2002-503	42.9	2.6	pVEF-like	pVEF4_A (MG674582)	0.00131423	5	40302	vanHAX, narAB	PriCT_1		aac(6')-Ii, pbp5R																ND	E. faecium	Chicken	Fecal
			pNB2354_1-like			19	115398		RepA_N	MOBP MPF_T
2002-537	36.6	2.5	pNB2354_1-like			21	128399	tet(M)	RepA_N	MOBT	msr(C), aac(6')-Ii, pbp5R																ND	E. faecium	Chicken	Fecal
			pVEF-like	pVEF1 (NC_008768)	0.0127293	4	33515	vanHAX, narAB	PriCT_1,PriCT_1
			AB756			1	6245		-
			AH188			1	5214		-
2002-587	38.7	2.5	AC727			15	96375		RepA_N		msr(C), aac(6')-Ii, pbp5R																ND	E. faecium	Chicken	Fecal
			AH273			2	29958		-
			pVEF-like	pVEF4_A (MG674582)	0.00842259	4	31438	vanHAX, narAB	PriCT_1
			AH188			2	5560		-
2002-636	42.9	2.5	pNB2354_1-like			17	110505		RepA_N	MOBP MPF_T	msr(C), aac(6')-Ii, pbp5R																ND	E. faecium	Chicken	Fecal
			pVEF-like	pVEF4_A (MG674582)	0.006248	2	32328	vanHAX, narAB	PriCT_1
			AH188			1	5213		-
2002-665	41.4	2.5	pNB2354_1-like	pVEF4_A (MG674582)	0.00977265	18	105086		RepA_N	MOBP MPF_T	aac(6')-Ii, pbp5R																ND	E. faecium	Chicken	Fecal
			pVEF-like			4	30190	vanHAX, narAB	PriCT_1
			AH188			1	5212		-
2002-750	35.1	2.5	AC345			8	52232	tet(M)	-	MOBT	msr(C), aac(6')-Ii, pbp5R	5	0	2412022													ND	E. faecium	Chicken	Fecal
			AC727			5	56406		-
			pVEF-like	pVEF4_A (MG674582)	0.017359	2	45805	vanHAX, narAB ****	PriCT_1, Rep_3
			AC730			19	69729		RepA_N
			AH188			1	5214		-
			AB616			2	5600		-
2002-856	45.9	2.5	pNB2354_1-like			10	95934		RepA_N	MOBP MPF_T	aac(6')-Ii, pbp5R	5	0	2433437													ND	E. faecium	Chicken	Fecal
			pVEF-like	pVEF4_A (MG674582)	0.00489536	3	34861	vanHAX, narAB	PriCT_1, Rep_3
			AH273			2	19626		-
			AC727			12	34765		-
			AB616			2	5604		-
2002-96	138.3	2.6	pNB2354_1-like	pVEF4_A (MG674582)	0.00113443	28	155198		RepA_N	MOBP MPF_T	aac(6')-Ii, msr(C), pbp5R																ND	E. faecium	Chicken	Fecal
			pVEF-like			6	39942	vanHAX, narAB	PriCT_1
2004-1570	39.5	2.5	pNB2354_1-like			18	119221		RepA_N	MOBP MPF_T	aac(6')-Ii, pbp5R	2	0	2377609													ND	E. faecium	Chicken	Fecal
			pVEF-like	pVEF4_A (MG674582)	0.00811798	2	28709	vanHAX, narAB	PriCT_1
2004-295	33.0	2.5	pNB2354_1-like			16	60250		RepA_N		msr(C), aac(6')-Ii, pbp5R	3	0	2479221													ND	E. faecium	Chicken	Fecal
			pVEF-like	pVEF1 (NC_008768)	0.000705841	4	38282	vanHAX, narAB	PriCT_1,PriCT_1
2006-1402	39.5	2.5	pNB2354_1-like			15	99959		RepA_N	MOBP MPF_T	aac(6')-Ii, pbp5R																narAB	E. faecium	Chicken	Fecal
			pVEF-like			2	34775	vanHAX, narAB***	PriCT_1
			AB173			2	7747		-
2006-2609	63.8	2.8	AD910			1	55150		RepA_N	MPF_T	aac(6')-Ii, msr(C), pbp5R,	11	0	2517835													narAB	E. faecium	Chicken	Fecal
			novel			2	12482		Rep_3,Rep_3	MOBP
			AD058			1	7760	erm(B)	PriCT_1
			pNB2354_1-like			11	31637		RepA_N
			pVEF-like	pVEF1 (NC_008768)	0.0579033	3	40044	vanHAX, narAB **	PriCT_1,Rep_trans
2009-1808-4	51.0	2.5	pNB2354_1-like			20	89972		RepA_N	MOBP MPF_T	msr(C), aac(6')-Ii, pbp5R	3	0	2483298	128	8	512	0.5	2	4	2	1	4	32	128	4	narAB	E. faecium	Chicken	Environment
			pVEF-like	pVEF4_A (MG674582)	0.00940624	6	40320	vanHAX, narAB	PriCT_1
2011-3991-4	51.0	2.5	pVEF-like	pVEF4_A (MG674582)	0.00411762	4	40184	vanHAX, narAB	PriCT_1		aac(6')-Ii, pbp5R	3	0	2467240	128	4	256	0.5	2	16	2	0.5	2	16	64	4	narAB	E. faecium	Chicken	Fecal
			pNB2354_1-like			21	89285		RepA_N	MOBP MPF_T
2011-4277-6	34.1	2.7	AD909			1	49805		RepA_N	MOBP MPF_T	aac(6')-Ii, pbp5R	7	0	2588231	128	8	1024	0.5	2	16	1	0.5	0.25	8	64	4	narAB	E. faecium	Chicken	Fecal
			AH273			1	27412		-
			pVEF-like	pVEF4_A (MG674582)	0.0028554	4	37165	vanHAX, narAB	PriCT_1
			AC730			14	66860		RepA_N
			AA894			2	10922		rep_cluster_1249	MOBP
			AB613			1	5342		-
			AA890			1	4581		Rep_3
2011-5252-1	40.8	2.6	pVEF-like	pVEF4_A (MG674582)	0.00480022	3	34460	vanHAX, narAB	PriCT_1		aac(6')-Ii, pbp5R				128	4	128	0.5	2	1	2	0.5	0.5	8	64	4	narAB	E. faecium	Chicken	Fecal
			pNB2354_1-like			25	155285		RepA_N	MOBP MPF_T
			AB616			2	5438		-
2011-8174-2	37.8	2.5	pVEF-like	pVEF4_A (MG674582)	0.00402654	4	38205	vanHAX, narAB	PriCT_1		msr(C), aac(6')-Ii, pbp5R				128	4	64	0.5	1	1	2	0.5	4	8	32	4	narAB	E. faecium	Chicken	Fecal
			pNB2354_1-like			21	115695		RepA_N	MOBP MPF_T
			novel			1	5112		Rep_3
2013-2732	45.2	2.5	pVEF-like	pVEF4_A (MG674582)	0.00470559	2	34602	vanHAX, narAB	PriCT_1		msr(C), aac(6')-Ii				128	4	64	0.5	2	16	0.5	1	0.25	8	32	2	narAB	E. faecium	Turkey	Fecal
			pNB2354_1-like			20	97277		RepA_N	MOBP MPF_T
			AB616			2	5602		-
2013-3129	37.1	2.5	pNB2354_1-like			18	112001		RepA_N	MOBP MPF_T	msr(C), aac(6')-Ii, pbp5R				128	8	64	0.5	0.5	1	2	0.5	4	4	16	4	narAB	E. faecium	Turkey	Fecal
			pVEF-like	pVEF4_A (MG674582)	0.00411762	5	38111	vanHAX, narAB	PriCT_1
2013-3276	45.9	2.5	pNB2354_1-like			15	59749		RepA_N		msr(C), aac(6')-Ii				128	4	64	0.5	1	16	0.5	0.5	0.25	8	16	2	narAB	E. faecium	Turkey	Fecal
			pVEF-like	pVEF4_A (MG674582)	0.0110444	5	30607	vanHAX, narAB	PriCT_1
2013-3695	37.8	2.5	pVEF-like	pVEF4_A (MG674582)	0.00405685	4	38191	vanHAX, narAB	PriCT_1		msr(C), aac(6')-Ii, pbp5R				128	4	64	0.5	1	1	2	0.5	4	4	32	4	narAB	E. faecium	Turkey	Fecal
			AH273			1	20495		-
			pNB2354_1-like			12	76125		RepA_N	MOBP MPF_T
2013-3776	34.7	2.5	pVEF-like	pVEF4_A (MG674582)	0.00819369	2	32764	vanHAX, narAB	PriCT_1		aac(6')-Ii, msr(C), pbp5R	4	0	2435509	128	4	64	0.5	0.5	1	2	0.5	4	4	16	2	narAB	E. faecium	Turkey	Fecal
			AH273			1	20495		-
			pNB2354_1-like			11	74599		RepA_N	MOBP MPF_T
			AB616			2	5426		-
2013-3934	39.2	2.5	pVEF-like	pVEF4_A (MG674582)	0.0133059	4	38205	vanHAX, narAB	PriCT_1		msr(C), aac(6')-Ii, pbp5R				128	4	64	0.5	1	1	2	0.5	4	4	16	2	narAB	E. faecium	Turkey	Fecal
			pNB2354_1-like			21	114779		RepA_N	MOBP MPF_T
2007-2	67.5	2.7	pVEF-like	pVEF4_A (MG674582)	0.0381928	6	38467	vanHAX, narAB, erm(B)	PriCT_1		aac(6')-Ii, msr(C), pbp5R	3	0	2495932	128	4	128	64	2	1	4	0.5	8	8	64	16	narAB	E. faecium	Chicken	Environment
			pNB2354_1-like			13	94745		RepA_N	MOBP MPF_T
TC2011-5252-1	2572.3	2.6	pVEF-like	pVEF4_A (MG674582)	0.00160079	1	45095	vanHAX, narAB	PriCT_1		msr(C), aac(6')-Ii	2	0	2572.3	256	8		4	4	16			4	2	512			E. faecium		Filter-mating
TC2006-1402c	2572.3	2.6	pVEF-like	pVEF4_A (MG674582)	0.0105261	1	36938	vanHAX, narAB	PriCT_1		msr(C), aac(6')-Ii	2	0	2572.3	256	8		4	4	16			4	4	256			E. faecium		Filter-mating
* Chromosomal located predicted by MOB-suite. However, further inspection of 2002-222 sequences revealed that narAB, erm(B) and a truncated cat gene allocated to the chromosome were instead located on a plasmid.
** Chromosomal location predicted by MOB-suite. However, hybrid assembly showed that vanHAX was located on plasmid containing narAB
*** NarAB and vanA was predicted to be located on pNB2354-1-like and pVEF-like plasmid, respectively. However, inspection of the sequences showed that the contigs carrying these resistance genes belonged to pVEF-like plasmids (see method section). Length of plasmid was corrected accordingly.
**** The penicillin-binding protein 5 (pbp5) carried point mutations associated with resistance to ampicillin.
***** These MIC values were performed under the NORM-VET programme. The presence of narAB, vanA, aac(6')-Ii and pbp5 was associated with phenotypic insensitivity to narasin, vancomycin, gentamicin/streptomycin, and ampicillin, respectively, in the 12 E. faecium isolates tested with microdilution panels. In these isolates, the presence of msr(C) exhibited no associated reduced sensitivity towards …
